# Supplementary material for: Time of Day and Sleep Deprivation Effects on Risky Decision Making
Source: Clocks Sleep. 2024 Jun 20;6(2):281–90. doi: 10.3390/clockssleep6020020 (PMC11202614; doi:10.3390/clockssleep6020020)
Supplement: Supplementary file 1 [file clockssleep-06-00020-s001.zip]

Archive with 1 entries (1 files):
- clockssleep-3005165-supplementary.pdf
